# Supplementary material for: Studying Pathogenetic Contribution of a Variant of Unknown Significance, p.M659I (c.1977G > A) in MYH7, to the Development of Hypertrophic Cardiomyopathy Using CRISPR/Cas9-Engineered Isogenic Induced Pluripotent Stem Cells
Source: Int J Mol Sci. 2024 Aug 9;25(16):8695. doi: 10.3390/ijms25168695 (PMC11354791; doi:10.3390/ijms25168695)
Supplement: Supplementary file 1 [file ijms-25-08695-s001.zip]

Archive with 1 entries (1 files):
- ijms-3102733-supplementary.pdf
